# Supplementary material for: An Evaluation of the Safety of Intravenous Injections of the Natural Extracellular Hemoglobin M101 in Dogs and Monkeys
Source: Int J Mol Sci. 2025 Jan 20;26(2):842. doi: 10.3390/ijms26020842 (PMC11765992; doi:10.3390/ijms26020842)
Supplement: Supplementary file 1 [file ijms-26-00842-s001.zip]

Archive with 1 entries (1 files):
- ijms-3379257-supplementary.pdf
